# Supplementary material for: Sensitivity analysis of slope stability based on eXtreme gradient boosting and SHapley Additive exPlanations: An exploratory study
Source: Heliyon. 2024 Aug 6;10(16):e35871. doi: 10.1016/j.heliyon.2024.e35871 (PMC11365438; doi:10.1016/j.heliyon.2024.e35871)
Supplement: Multimedia component 1 [file mmc1.xlsx]

## Sheet: geo数据
NO.	(Kpa)	(°)		(°)	(m)	(KN/m3)	Fs				1	23.16	22.26	0.31	16.1	9.8	15.4
1	22.14	1.03	0.19	21.63	18.35	18	0.513	0			1	27.31	20.76	0.14	16.75	12.37	12.78
2	23.16	22.26	0.31	16.1	9.8	15.4	2.509	1			1	14.67	18.97	0.28	26.37	9.48	20.65
3	27.31	20.76	0.14	16.75	12.37	12.78	2.856	1			1	23.63	16.09	0.21	19.85	4.74	27.73
4	14.67	18.97	0.28	26.37	9.48	20.65	1.248	1			1	27.23	7.68	0.21	34.2	15.17	13.1
5	23.63	16.09	0.21	19.85	4.74	27.73	2.269	1			1	17.6	13.4	0.33	53.01	9.17	12.22
6	27.23	7.68	0.21	34.2	15.17	13.1	1.164	1			1	21.56	25.56	0.02	24.97	12.52	24.78
7	27.75	7.37	0.18	28.16	11.85	27.6	0.906	0			1	16.6	32.46	0.01	21.1	22.83	18.85
8	20.09	2.2	0.08	22.64	36.74	22.06	0.315	0			1	15.56	40.66	0.18	27.74	9.55	20.23
9	14.16	4.34	0.23	49.08	12.82	23.51	0.967	0			1	20.16	36.01	0.22	27.02	8.98	24.09
10	17.6	13.4	0.33	53.01	9.17	12.22	1.225	1			1	12.89	25.55	0.13	21	35.77	21.76
11	13.25	5.21	0.47	52	19.31	16.34	0.288	0			1	26.38	15.23	0.08	26.84	28.62	20.63
12	21.56	25.56	0.02	24.97	12.52	24.78	1.904	1			1	13.94	44	0.12	17.07	18.2	26.74
13	15.39	3.27	0.32	42.14	33.6	15.31	0.26	0			1	19.8	22.72	0.12	35.76	24.87	18.24
14	12.93	10.89	0.01	50.41	21.29	15.97	0.514	0			1	21.36	26.61	0.12	16.94	40.59	16.82
15	16.6	32.46	0.01	21.1	22.83	18.85	2.315	1			1	28.07	15.68	0.37	48.95	7.25	24.45
16	19.45	0.03	0.23	22.41	46.94	24.19	0.13	0			1	19.86	27.46	0.06	16.78	37.3	23.85
17	15.56	40.66	0.18	27.74	9.55	20.23	2.363	1			1	19.27	40.18	0.02	41.06	13.31	22.45
18	24.76	7.63	0.24	30.01	23.03	28.27	0.531	0			1	24.3	32.76	0.22	18.33	35.26	27.34
19	20.16	36.01	0.22	27.02	8.98	24.09	2.179	1			1	24.75	28.46	0.18	31.25	39.66	24.79
20	12.89	25.55	0.13	21	35.77	21.76	1.397	1			1	20.35	38.13	0.45	28.44	47.34	14.79
21	26.38	15.23	0.08	26.84	28.62	20.63	1.018	1			1	23.79	35.09	0.34	32.71	29.37	28.23
22	13.94	44	0.12	17.07	18.2	26.74	3.387	1			1	20.31	34.83	0.01	41.89	30.24	25.65
23	19.8	22.72	0.12	35.76	24.87	18.24	1.018	1			1	14.17	35.63	0.35	24.71	61.16	18.06
24	21.36	26.61	0.12	16.94	40.59	16.82	1.994	1			1	25.79	33.8	0.29	38.91	43.29	12.46
25	15.51	1.2	0.4	31.7	50.32	25.56	0.117	0			1	18.09	42.06	0.05	45.85	36.53	14.68
26	28.07	15.68	0.37	48.95	7.25	24.45	1.305	1			1	17.99	25.52	0.07	18.46	70	26.79
27	19.86	27.46	0.06	16.78	37.3	23.85	2.05	1			1	23.11	16.42	0.03	20.03	84.64	15.39
28	12.85	28.32	0.36	46.12	22.5	15.96	0.606	0			1	15.83	42.25	0.37	32.65	45.58	23.02
29	19.23	2.66	0.18	19.04	58.69	27.75	0.244	0			1	28.29	34.09	0.25	35.41	56.23	13.88
30	14.44	4.69	0.34	18.08	70.21	19.91	0.297	0			1	20.12	28.12	0.19	23.61	83.34	16.18
31	27.78	16.87	0.21	39.2	26.49	17.49	0.844	0			1	21.07	33.97	0.11	23.28	83.55	13.02
32	25.79	8.28	0.31	50.86	22.49	22.07	0.442	0			0	22.14	1.03	0.19	21.63	18.35	18
33	14.25	0.84	0.41	42.4	47.62	24.63	0.114	0			0	27.75	7.37	0.18	28.16	11.85	27.6
34	26.97	1.45	0.24	19.26	67.71	19.09	0.245	0			0	20.09	2.2	0.08	22.64	36.74	22.06
35	19.46	2.31	0.16	22.04	70.72	20.21	0.23	0			0	14.16	4.34	0.23	49.08	12.82	23.51
36	23.21	3.25	0.36	26.78	64.32	18.08	0.254	0			0	13.25	5.21	0.47	52	19.31	16.34
37	26.35	15.91	0.42	52.38	26.06	14.92	0.555	0			0	15.39	3.27	0.32	42.14	33.6	15.31
38	19.27	40.18	0.02	41.06	13.31	22.45	1.801	1			0	12.93	10.89	0.01	50.41	21.29	15.97
39	12.68	29.15	0.12	50.16	17.15	27.45	0.729	0			0	19.45	0.03	0.23	22.41	46.94	24.19
40	24.3	32.76	0.22	18.33	35.26	27.34	1.96	1			0	24.76	7.63	0.24	30.01	23.03	28.27
41	21.18	15.34	0.26	58.18	20.02	24.2	0.435	0			0	15.51	1.2	0.4	31.7	50.32	25.56
42	20.37	18.24	0.25	32.89	52.65	14.93	0.675	0			0	12.85	28.32	0.36	46.12	22.5	15.96
43	28.41	1.12	0.41	28.98	59.36	21.42	0.196	0			0	19.23	2.66	0.18	19.04	58.69	27.75
44	17.17	23.74	0.18	52.09	23.31	23.41	0.585	0			0	14.44	4.69	0.34	18.08	70.21	19.91
45	12.67	32.42	0.41	36.57	33.54	24.49	0.616	0			0	27.78	16.87	0.21	39.2	26.49	17.49
46	17.46	18.13	0.19	38.84	42.85	23.44	0.537	0			0	25.79	8.28	0.31	50.86	22.49	22.07
47	16.75	9.28	0.28	31.24	69.31	14.37	0.378	0			0	14.25	0.84	0.41	42.4	47.62	24.63
48	21.26	19.88	0.14	53.51	31.51	19.66	0.557	0			0	26.97	1.45	0.24	19.26	67.71	19.09
49	12.55	35.19	0.43	52.99	27.39	19.81	0.343	0			0	19.46	2.31	0.16	22.04	70.72	20.21
50	15.13	12.61	0.12	43.08	64.03	13.87	0.412	0			0	23.21	3.25	0.36	26.78	64.32	18.08
51	20.66	0.55	0.03	36.1	76.14	15.56	0.168	0			0	26.35	15.91	0.42	52.38	26.06	14.92
52	24.75	28.46	0.18	31.25	39.66	24.79	1.094	1			0	12.68	29.15	0.12	50.16	17.15	27.45
53	20.35	38.13	0.45	28.44	47.34	14.79	1.114	1			0	21.18	15.34	0.26	58.18	20.02	24.2
54	23.79	35.09	0.34	32.71	29.37	28.23	1.042	1			0	20.37	18.24	0.25	32.89	52.65	14.93
55	26.42	1.1	0.49	37.58	58.08	26.57	0.153	0			0	28.41	1.12	0.41	28.98	59.36	21.42
56	18.02	24.47	0.23	30.3	52.78	25.36	0.797	0			0	17.17	23.74	0.18	52.09	23.31	23.41
57	14.66	37.03	0.5	35.41	44.33	19.28	0.609	0			0	12.67	32.42	0.41	36.57	33.54	24.49
58	15.13	12.46	0.33	45.78	52.52	26.06	0.229	0			0	17.46	18.13	0.19	38.84	42.85	23.44
59	24.39	8.28	0.05	34.38	71.87	13.4	0.482	0			0	16.75	9.28	0.28	31.24	69.31	14.37
60	20.31	34.83	0.01	41.89	30.24	25.65	1.206	1			0	21.26	19.88	0.14	53.51	31.51	19.66
61	16.42	36.25	0.39	57.89	29.91	12.18	0.482	0			0	12.55	35.19	0.43	52.99	27.39	19.81
62	16.95	13.86	0.44	46.3	50.41	25.51	0.209	0			0	15.13	12.61	0.12	43.08	64.03	13.87
63	14.17	35.63	0.35	24.71	61.16	18.06	1.183	1			0	20.66	0.55	0.03	36.1	76.14	15.56
64	25.79	33.8	0.29	38.91	43.29	12.46	1.06	1			0	26.42	1.1	0.49	37.58	58.08	26.57
65	18.11	31.33	0.22	35.5	54.95	15	0.947	0			0	18.02	24.47	0.23	30.3	52.78	25.36
66	12.9	19.43	0.33	42.51	54.56	25.77	0.325	0			0	14.66	37.03	0.5	35.41	44.33	19.28
67	25.19	16.43	0.24	23.55	67.33	23.43	0.761	0			0	15.13	12.46	0.33	45.78	52.52	26.06
68	23.83	7.03	0.46	26.05	70.75	28.24	0.261	0			0	24.39	8.28	0.05	34.38	71.87	13.4
69	20.23	9.33	0.27	37.49	61.46	27.95	0.281	0			0	16.42	36.25	0.39	57.89	29.91	12.18
70	22.53	30.72	0.47	36.98	39.9	26.53	0.566	0			0	16.95	13.86	0.44	46.3	50.41	25.51
71	18.09	42.06	0.05	45.85	36.53	14.68	1.338	1			0	18.11	31.33	0.22	35.5	54.95	15
72	17.99	25.52	0.07	18.46	70	26.79	1.566	1			0	12.9	19.43	0.33	42.51	54.56	25.77
73	23.11	16.42	0.03	20.03	84.64	15.39	1.107	1			0	25.19	16.43	0.24	23.55	67.33	23.43
74	15.83	42.25	0.37	32.65	45.58	23.02	1.009	1			0	23.83	7.03	0.46	26.05	70.75	28.24
75	22.95	23.76	0.47	22.6	74.07	16.67	0.8	0			0	20.23	9.33	0.27	37.49	61.46	27.95
76	19.72	14.08	0.19	49.29	60.48	17.84	0.354	0			0	22.53	30.72	0.47	36.98	39.9	26.53
77	17.82	21.2	0.24	43.35	53.39	25.81	0.444	0			0	22.95	23.76	0.47	22.6	74.07	16.67
78	16.28	44.37	0.31	47.1	30.08	24.06	0.75	0			0	19.72	14.08	0.19	49.29	60.48	17.84
79	18.55	5.32	0.36	48.26	61.96	27.94	0.133	0			0	17.82	21.2	0.24	43.35	53.39	25.81
80	21.41	43.52	0.26	45.3	24.06	27.91	0.942	0			0	16.28	44.37	0.31	47.1	30.08	24.06
81	20.39	14.16	0.41	40.02	59.74	27.95	0.272	0			0	18.55	5.32	0.36	48.26	61.96	27.94
82	25.41	8.53	0.31	27.4	82.82	18.67	0.385	0			0	21.41	43.52	0.26	45.3	24.06	27.91
83	26.57	24.57	0.37	30.17	61.99	20.16	0.741	0			0	20.39	14.16	0.41	40.02	59.74	27.95
84	23.4	13.38	0.1	19.6	89.44	17.95	0.853	0			0	25.41	8.53	0.31	27.4	82.82	18.67
85	21.01	29.33	0.33	48.94	44.01	20.69	0.478	0			0	26.57	24.57	0.37	30.17	61.99	20.16
86	18.15	12.07	0.18	33.4	83.63	17.13	0.43	0			0	23.4	13.38	0.1	19.6	89.44	17.95
87	13.36	11.56	0.34	35.39	88.62	16.45	0.283	0			0	21.01	29.33	0.33	48.94	44.01	20.69
88	16.04	20.55	0.28	38.27	74	17.57	0.473	0			0	18.15	12.07	0.18	33.4	83.63	17.13
89	24.28	7.03	0.02	43.21	75.17	17.71	0.326	0			0	13.36	11.56	0.34	35.39	88.62	16.45
90	28.29	34.09	0.25	35.41	56.23	13.88	1.131	1			0	16.04	20.55	0.28	38.27	74	17.57
91	13.59	16.28	0.39	37.99	76.9	23.83	0.283	0			0	24.28	7.03	0.02	43.21	75.17	17.71
92	18.94	13.19	0.12	48.04	60.52	28.33	0.319	0			0	13.59	16.28	0.39	37.99	76.9	23.83
93	13.65	11.44	0.18	31.56	95.91	18.21	0.388	0			0	18.94	13.19	0.12	48.04	60.52	28.33
94	25.47	34.89	0.3	51.51	41.7	17.38	0.649	0			0	13.65	11.44	0.18	31.56	95.91	18.21
95	20.12	28.12	0.19	23.61	83.34	16.18	1.251	1			0	25.47	34.89	0.3	51.51	41.7	17.38
96	21.07	33.97	0.11	23.28	83.55	13.02	1.733	1			0	23.92	2.95	0	32.25	100.13	16.08
97	23.92	2.95	0	32.25	100.13	16.08	0.236	0			0	21.67	6.42	0.47	37.56	83.77	25.5
98	21.67	6.42	0.47	37.56	83.77	25.5	0.16	0			0	20.95	36.93	0.42	34.54	57.59	25.12
99	20.95	36.93	0.42	34.54	57.59	25.12	0.728	0			0	19.38	39.26	0.4	42.65	58.88	15.55
100	19.38	39.26	0.4	42.65	58.88	15.55	0.557	0

## Sheet: data107
	unit weight	cohesion	angle of internal friction	slope angle	slope height	pore water pressure coefficient	Stability status				真稳定	真破坏	假破坏	假稳定		slope height
1	18.8	14.4	25.02	19.98	30.6	0	1			随机42	y_test		y_prd			214
2	18.77	30.01	9.99	25.02	50	0.1	1				76	1	1			200
3	19.97	19.96	36	45.5	50	0.5	0				10	1	1			200
4	22.38	10.05	35.01	45	10	0.4	0				4	1	0			180
5	18.77	30.01	19.98	30	50	0.1	1				99	1	1			180
6	28.4	39.16	37.98	34.98	100	0	1				70	0	0			170
7	19.97	10.05	28.98	34.03	6	0.3	1				66	1	1			155
8	13.97	12	26.01	30	88	0	0				30	1	0			138
9	18.77	25.06	19.98	30	50	0.2	0				45	1	1			130
10	18.83	10.35	21.29	34.03	37	0.3	0				94	1	1			120
11	28.4	29.41	35.01	34.98	100	0	1				11	0	0			120
12	18.77	25.06	9.99	25.02	50	0.2	0				78	0	0			120
13	16.47	11.55	0	30	3.6	0	0				47	0	0			115
14	20.56	16.21	26.51	30	40	0	0				0	1	1			115
15	18.66	26.41	14.99	34.98	8.2	0	0				79	1	1			108
16	13.97	12	26.01	30	88	0.5	0				18	1	1			100
17	25.96	150.1	45	49.98	200	0	0				105	1	1			100
18	18.46	25.06	0	30	6	0	0				55	1	1			100
19	19.97	40.06	30.02	30	15	0.3	1				77	0	0			100
20	20.39	24.91	13.01	22	10.6	0.4	1				65	1	1			100
21	19.6	12	19.98	22	12.2	0.4	1				42	1	1			92.2
22	20.96	19.96	40.01	40.02	12	0	1				12	0	0			88
23	17.98	24.01	30.15	45	20	0.1	0				36	1	1			88
24	20.96	45.02	25.02	49.03	12	0.3	1									88
25	22.38	99.93	45	45	15	0.3	1			随机2	y_test		y_prd			88
26	18.77	19.96	19.98	30	50	0.3	0				79	1	1			80
27	21.78	8.55	32	27.98	12.8	0.5	0				74	0	0			76.81
28	21.47	6.9	30.02	31.01	76.8	0.4	0				61	1	1			76.8
29	21.98	19.96	22.01	19.98	180	0.1	0				27	0	0			73
30	18.8	57.47	19.98	19.98	30.6	0	1				16	0	0			61
31	21.36	10.05	30.33	30	20	0	1				24	1	1			50
32	18.8	14.4	25.02	19.98	30.6	0.5	0				2	0	0			50
33	15.99	70.07	19.98	40.02	115	0	0				28	0	0			50
34	21.98	19.96	36	45	50	0	0				29	1	1			50
35	19.08	10.05	9.99	25.02	50	0.4	0				13	0	0			50
36	19.08	10.05	19.98	30	50	0.4	0				93	0	0			50
37	17.98	45.02	25.02	25.02	14	0.3	1				99	1	1			50
38	24.96	120	45	53	120	0	1				104	1	1			50
39	20.39	33.46	10.98	16.01	45.8	0.2	0				14	0	0			50
40	17.98	4.95	30.02	19.98	8	0.3	1				0	1	1			50
41	18.97	30.01	35.01	34.98	11	0.2	1				21	1	1			50
42	21.98	19.96	22.01	19.98	180	0	0				3	0	0			50
43	20.96	30.01	35.01	40.02	12	0.4	1				30	1	1			50
44	20.96	34.96	27.99	40.02	12	0.5	1				84	0	0			50
45	18.46	12	0	30	6	0	0				59	0	0			50
46	19.97	40.06	40.01	40.02	10	0.2	1				23	1	1			50
47	19.97	19.96	36	45	50	0.3	0				11	0	0			50
48	18.77	19.96	9.99	25.02	50	0.3	0									50
49	18.83	24.76	21.29	29.2	37	0.5	0									45.8
50	19.03	11.7	27.99	34.98	21	0.1	0									45.72
51	22.38	10.05	35.01	30	10	0	1									40
52	18.8	15.31	30.02	25.02	10.6	0.4	1									40
53	18.68	26.34	15	35	8.23	0	0									37
54	16.5	11.49	0	30	3.66	0	0									37
55	18.84	14.36	25	20	30.5	0	1									30.6
56	18.84	57.46	20	20	30.5	0	1									30.6
57	28.44	29.42	35	35	100	0	1									30.6
58	28.44	39.23	38	35	100	0	1									30.5
59	20.6	16.28	26.5	30	40	0	0									30.5
60	14.8	0	17	20	50	0	0									30.5
61	14	11.97	26	30	88	0	0									21
62	25	120	45	53	120	0	1									21
63	26	150.05	45	50	200	0	0									20
64	18.5	25	0	30	6	0	0									20
65	18.5	12	0	30	6	0	0									20
66	22.4	10	35	30	10	0	1									20
67	21.1	10	30.34	30	20	0	1									15
68	22	20	36	45	50	0	0									15
69	22	0	36	45	50	0	0									15
70	12	0	30	35	4	0	1									14
71	12	0	30	45	8	0	0									12.8
72	12	0	30	35	4	0	1									12.8
73	12	0	30	45	8	0	0									12.2
74	23.47	0	32	37	214	0	0									12.19
75	16	70	20	40	115	0	0									12
76	20.41	24.9	13	22	10.67	0.35	1									12
77	19.63	11.97	20	22	12.19	0.405	1									12
78	21.82	8.62	32	28	12.8	0.49	0									12
79	20.41	33.52	11	16	45.72	0.2	0									11
80	18.84	15.32	30	25	10.67	0.38	1									10.67
81	18.84	0	20	20	7.62	0.45	0									10.67
82	21.43	0	20	20	61	0.5	0									10.6
83	19.06	11.71	28	35	21	0.11	0									10.6
84	18.84	14.36	25	20	30.5	0.45	0									10
85	21.51	6.94	30	31	76.81	0.38	0									10
86	14	11.97	26	30	88	0.45	0									10
87	18	24	30.15	45	20	0.12	0									10
88	23	0	20	20	100	0.3	0									10
89	22.4	100	45	45	15	0.25	1									8.23
90	22.4	10	35	45	10	0.4	0									8.2
91	20	20	36	45	50	0.25	0									8
92	20	20	36	45	50	0.5	0									8
93	20	0	36	45	50	0.25	0									8
94	20	0	36	45	50	0.5	0									8
95	22	0	40	33	8	0.35	1									8
96	24	0	40	33	8	0.3	1									8
97	20	0	24.5	20	8	0.35	1									8
98	18	5	30	20	8	0.3	1									7.62
99	26.49	150	33	45	73	0.15	1									6
100	26.7	150	33	50	130	0.25	1									6
101	26.89	150	33	52	120	0.25	1									6
102	26.57	300	38.7	45.3	80	0.15	0									6
103	26.78	300	38.7	54	155	0.25	0									6
104	26.81	200	35	58	138	0.25	1									4
105	26.43	50	26.6	40	92.2	0.15	1									4
106	26.7	50	26.6	50	170	0.25	1									3.66
107	26.8	60	28.8	59	108	0.25	1									3.6

## Sheet: Sheet3
								unit weight	cohesion	angle of internal friction	slope angle	slope height	pore water pressure coefficient	stability status
								27.3	16.2	28	50	90.5	0.29	1
								27.3	14.35	31	41	109.7	0.25	1

## Sheet: Sheet1
OMEGA
0.9	0.8	0.7	0.6	0.5	0.4	0.3	0.2	0.1	0
0.666667	0.666667	0.666667	0.666667	0.666667	0.666667	0.666667	0.666667	0.666667	0.666667
1	1	1	1	1	1	1	1	1	0.666667
1	1	1	1	1	1	1	1	1	0.5
1	1	1	1	1	1	1	1	1	1
1	1	1	1	1	1	1	1	1	1
1	1	1	1	1	0.5	0.5	0.5	0.5	1
1	1	1	1	1	1	1	1	1	1
1	1	1	1	1	1	1	1	1	1
1	1	1	1	1	1	1	1	1	1
1	1	1	1	1	1	1	1	1	1
0.966667	0.966667	0.966667	0.966667	0.966667	0.916667	0.916667	0.916667	0.916667	0.883333
maxiter
0	2	4	6	8	10	12
0.666667	0.666667	0.666667	1	0.666667	0.666667	0.666667
0.666667	0.666667	1	0.666667	1	1	1
0.5	0.5	1	0.5	1	1	1
1	1	1	1	1	1	1
1	1	1	1	1	1	1
1	1	0.5	1	1	1	1
1	1	1	1	1	1	1
1	1	1	1	1	1	1
1	1	1	1	1	1	1
1	1	1	1	1	1	1
0.883333	0.883333	0.916667	0.916667	0.966667	0.966667	0.966667
swarmsize
2	4	6	8	10	12	14	16
0.666667	0.666667	0.666667	0.666667	0.666667	0.666667	0.666667	0.666667
0.666667	0.666667	0.666667	1	1	1	1	1
0.5	0.5	0.5	1	1	1	1	1
1	1	1	1	1	1	1	1
1	1	1	1	1	1	1	1
0.5	1	1	1	1	1	1	1
1	1	1	1	1	1	1	1
1	1	1	1	1	1	1	1
1	1	1	1	1	1	1	1
1	1	1	1	1	1	1	1
0.833333	0.883333	0.883333	0.966667	0.966667	0.966667	0.966667	0.966667

## Sheet: 验证集结果
xgboost				验证集			概率
测试集	optuna	时间：3分12秒67		实际值	预测值		预测为0	预测为1		n_estimators: 1066	Best trial:0.9427272727272727
1	0.8	121.40891027450562 秒		0	0		0.883756	0.116244		learning_rate: 0.4078011379179168
2	0.818182			0	0		0.996513	0.00348663		max_depth: 2
3	1			0	0		0.991936	0.0080635		gamma: 0.252543073674663
4	0.909091			0	0		0.998261	0.00173897
5	1			1	1		0.158499	0.841501
6	0.909091			1	1		0.0658494	0.934151
7	0.8			1	1		0.0638386	0.936161
8	1			1	1		0.0588897	0.94111
9	1			1	1		0.0744737	0.925526
10	0.9			0	1		0.0885557	0.911444
	0.913636			0	1		0.0805605	0.91944
				0	0		0.598154	0.401846					121.409
				0	0		0.636913	0.363087					1207.32
				1	1		0.029753	0.970247					1401.56
Cohen's Kappa值	0.813559			1	1		0.029753	0.970247					0.10056	10.056	89.944
				1	1		0.232953	0.767047					0.0866238	8.66238	91.3376
真正例子的比例（TPR）: 1.0				1	1		0.232953	0.767047
假正例子的比例（FPR）: 0.2				1	1		0.232953	0.767047
Accuracy: 0.9090909090909091				1	1		0.0958497	0.90415
F-score: 0.923076923076923				0	0		0.939483	0.060517
				1	1		0.152733	0.847267
				0	0		0.987543	0.0124574
测试集	pso	时间：25分06秒89		验证集			概率			n_estimators': 797, 'learning_rate': 0.0735994687503164, 'max_depth': 3, 'gamma': 0.04395047730601182
1	0.888889	1207.32		实际值	预测值		预测为0	预测为1
2	1			0	0		0.907097	0.0929025
3	0.888889	121.409		0	0		0.998672	0.00132793
4	0.888889	9.94427		0	0		0.998026	0.00197357							0.8
5	0.888889			0	0		0.99941	0.000590026							0.818182
6	0.875			1	1		0.160445	0.839555							1
7	1			1	1		0.146453	0.853547							0.909091
8	1			1	1		0.0403576	0.959642							1
9	0.875			1	1		0.124728	0.875272							0.909091
10	0.75			1	1		0.0517538	0.948246							0.8
	0.905556			0	1		0.0830619	0.916938							1
				0	1		0.0391256	0.960874							1
				0	0		0.793163	0.206837							0.9
Cohen's Kappa值	0.813559			0	0		0.970353	0.0296473
				1	1		0.0114211	0.988579
				1	1		0.012834	0.987166
真正例子的比例（TPR）: 1.0				1	1		0.0524897	0.94751
假正例子的比例（FPR）: 0.2				1	1		0.0524897	0.94751
Accuracy: 0.9090909090909091				1	1		0.0524897	0.94751
F-score: 0.923076923076923				1	1		0.0819517	0.918048
				0	0		0.980305	0.0196952
				1	1		0.0718164	0.928184
				0	0		0.997027	0.0029735					0.888889
													1
													0.888889
测试集	WOA	1401.56		验证集			概率						0.888889
1	0.666667			实际值	预测值		预测为0	预测为1					0.888889
2	0.666667	11.5442		0	0		0.559549	0.440451		n_estimators': 150, 'learning_rate': 0.015094630312803206, 'max_depth': 1, 'gamma': 0.015094630312803206			0.875
3	0.555556			0	0		0.776655	0.223345					1
4	0.888889			0	0		0.776655	0.223345					1
5	0.777778			0	0		0.776655	0.223345					0.875
6	0.625			1	0		0.559549	0.440451					0.75
7	0.375			1	0		0.559549	0.440451					0.905556
8	0.75			1	0		0.559549	0.440451
9	0.75			1	0		0.559549	0.440451
10	0.75			1	1		0.42737	0.57263
	0.680556			0	1		0.42737	0.57263						0.666667
				0	1		0.499019	0.500981						0.666667
Cohen's Kappa值	0.373984			0	0		0.522947	0.477053						0.555556
				0	0		0.722644	0.277356						0.888889
				1	1		0.42737	0.57263						0.777778
真正例子的比例（TPR）: 0.5833333333333334				1	1		0.42737	0.57263						0.625
假正例子的比例（FPR）: 0.2				1	1		0.499019	0.500981						0.375
				1	1		0.499019	0.500981						0.75
Accuracy: 0.6818181818181818				1	1		0.499019	0.500981						0.75
F-score: 0.6666666666666666				1	1		0.499019	0.500981						0.75
				0	0		0.583001	0.416999						0.680556
				1	0		0.559549	0.440451
				0	0		0.776655	0.223345

## Sheet: 结果汇总
		OPtuna-XGBoost	PSO-XGBoost	WOA-XGBoost
	Cohen's Kappa	0.81356	0.81356	0.37398
	Running Time	2.02348	20.1221	23.3594
	Accuracy	0.90909	0.90909	0.68182
	F-score	0.92308	0.92308	0.66667
	True Positive Rate	1	1	0.58333
	False Positive Rate	0.2	0.2	0.2
	AUC	0.9	0.8917	0.7917
		Cohen's Kappa	Running Time	Accuracy	F-score	True Positive Rate	False Positive Rate	AUC
	OPtuna-XGBoost	0.81356	2.02348	0.90909	0.92308	1	0.2
	PSO-XGBoost	0.81356	20.1221	0.90909	0.92308	1	0.2
	WOA-XGBoost	0.37398	23.3594	0.68182	0.66667	0.58333	0.2

## Sheet: 107FS
容重	粘聚力	内摩擦角	边坡角度	边坡高度	孔隙水压力系数	tan	x	X2	X4	Y5	FS	stability status			X2		Y5
18.8	14.4	25.02	19.98	30.6	0	0.363575	84.1642	124.164	104.164	50.6	1.75	1			535.084		234
18.77	30.01	9.99	25.02	50	0.1	0.466733	107.128	147.128	127.128	70	0.717	1			535.084		220
19.97	19.96	36	45.5	50	0.5	1.01761	49.1349	89.1349	69.1349	70	0.387	0			323.988		220
22.38	10.05	35.01	45	10	0.4	1	10	50	30	30	0.75	0			314.748		200
18.77	30.01	19.98	30	50	0.1	0.57735	86.6025	126.603	106.603	70	0.987	1			207.939		200
28.4	39.16	37.98	34.98	100	0	0.699687	142.921	182.921	162.921	120	1.43	1			207.82		190
19.97	10.05	28.98	34.03	6	0.3	0.675271	8.88533	48.8853	28.8853	26	1.371	1			207.596		175
13.97	12	26.01	30	88	0	0.57735	152.42	192.42	172.42	108	1.063	0			199.618		158
18.77	25.06	19.98	30	50	0.2	0.57735	86.6025	126.603	106.603	70	0.844	0			199.445		150
18.83	10.35	21.29	34.03	37	0.3	0.675271	54.7928	94.7928	74.7928	57	0.574	0			192.42		140
28.4	29.41	35.01	34.98	100	0	0.699687	142.921	182.921	162.921	120	1.249	1			192.42		140
18.77	25.06	9.99	25.02	50	0.2	0.466733	107.128	147.128	127.128	70	0.611	0			192.42		140
16.47	11.55	0	30	3.6	0	0.57735	6.23538	46.2354	26.2354	23.6	1.273	0			192.42		135
20.56	16.21	26.51	30	40	0	0.57735	69.282	109.282	89.282	60	1.23	0			182.921		135
18.66	26.41	14.99	34.98	8.2	0	0.699687	11.7195	51.7195	31.7195	28.2	1.809	0			182.921		128
13.97	12	26.01	30	88	0.5	0.57735	152.42	192.42	172.42	108	0.488	0			182.815		120
25.96	150.1	45	49.98	200	0	1.19091	167.939	207.939	187.939	220	1.374	0			182.815		120
18.46	25.06	0	30	6	0	0.57735	10.3923	50.3923	30.3923	26	1.474	0			182.647		120
19.97	40.06	30.02	30	15	0.3	0.57735	25.9808	65.9808	45.9808	35	1.949	1			177.374		120
20.39	24.91	13.01	22	10.6	0.4	0.404026	26.2359	66.2359	46.2359	30.6	1.354	1			177.052		120
19.6	12	19.98	22	12.2	0.4	0.404026	30.1961	70.1961	50.1961	32.2	1.09	1			176.955		112.2
20.96	19.96	40.01	40.02	12	0	0.839695	14.2909	54.2909	34.2909	32	2.008	1			167.833		108
17.98	24.01	30.15	45	20	0.1	1	20	60	40	40	1.222	0			167.766		108
20.96	45.02	25.02	49.03	12	0.3	1.15159	10.4204	50.4204	30.4204	32	1.551	1			152.614		108
22.38	99.93	45	45	15	0.3	1	15	55	35	35	2.976	1			149.88		108
18.77	19.96	19.98	30	50	0.3	0.57735	86.6025	126.603	106.603	70	0.697	0			149.083		100
21.78	8.55	32	27.98	12.8	0.5	0.531262	24.0936	64.0936	44.0936	32.8	0.896	0			147.128		96.81
21.47	6.9	30.02	31.01	76.8	0.4	0.601098	127.766	167.766	147.766	96.8	0.562	0			147.128		96.8
21.98	19.96	22.01	19.98	180	0.1	0.363575	495.084	535.084	515.084	200	1.138	0			147.128		93
18.8	57.47	19.98	19.98	30.6	0	0.363575	84.1642	124.164	104.164	50.6	2.161	1			147.128		81
21.36	10.05	30.33	30	20	0	0.57735	34.641	74.641	54.641	40	1.447	1			133.754		70
18.8	14.4	25.02	19.98	30.6	0.5	0.363575	84.1642	124.164	104.164	50.6	0.968	0			130.426		70
15.99	70.07	19.98	40.02	115	0	0.839695	136.955	176.955	156.955	135	0.925	0			130.426		70
21.98	19.96	36	45	50	0	1	50	90	70	70	1.078	0			126.603		70
19.08	10.05	9.99	25.02	50	0.4	0.466733	107.128	147.128	127.128	70	0.356	0			126.603		70
19.08	10.05	19.98	30	50	0.4	0.57735	86.6025	126.603	106.603	70	0.49	0			126.603		70
17.98	45.02	25.02	25.02	14	0.3	0.466733	29.9958	69.9958	49.9958	34	2.331	1			126.603		70
24.96	120	45	53	120	0	1.32704	90.4265	130.426	110.426	140	1.399	1			126.232		70
20.39	33.46	10.98	16.01	45.8	0.2	0.286934	159.618	199.618	179.618	65.8	1.006	0			124.164		70
17.98	4.95	30.02	19.98	8	0.3	0.363575	22.0037	62.0037	42.0037	28	1.637	1			124.164		70
18.97	30.01	35.01	34.98	11	0.2	0.699687	15.7213	55.7213	35.7213	31	2.181	1			124.164		70
21.98	19.96	22.01	19.98	180	0	0.363575	495.084	535.084	515.084	200	1.271	0			123.798		70
20.96	30.01	35.01	40.02	12	0.4	0.839695	14.2909	54.2909	34.2909	32	1.458	1			123.798		70
20.96	34.96	27.99	40.02	12	0.5	0.839695	14.2909	54.2909	34.2909	32	1.311	1			123.798		70
18.46	12	0	30	6	0	0.57735	10.3923	50.3923	30.3923	26	0.693	0			119.167		70
19.97	40.06	40.01	40.02	10	0.2	0.839695	11.9091	51.9091	31.9091	30	2.561	1			113		70
19.97	19.96	36	45	50	0.3	1	50	90	70	70	0.66	0			109.282		70
18.77	19.96	9.99	25.02	50	0.3	0.466733	107.128	147.128	127.128	70	0.508	0			109.282		70
18.83	24.76	21.29	29.2	37	0.5	0.558881	66.2037	106.204	86.2037	57	0.679	0			106.204		65.8
19.03	11.7	27.99	34.98	21	0.1	0.699687	30.0134	70.0134	50.0134	41	1.092	0			104.893		65.72
22.38	10.05	35.01	30	10	0	0.57735	17.3205	57.3205	37.3205	30	1.936	1			94.7928		60
18.8	15.31	30.02	25.02	10.6	0.4	0.466733	22.7111	62.7111	42.7111	30.6	1.542	1			90		60
18.68	26.34	15	35	8.23	0	0.700208	11.7537	51.7537	31.7537	28.23	1.82	0			90		57
16.5	11.49	0	30	3.66	0	0.57735	6.33931	46.3393	26.3393	23.66	1.258	0			90		57
18.84	14.36	25	20	30.5	0	0.36397	83.7981	123.798	103.798	50.5	1.749	1			90		50.6
18.84	57.46	20	20	30.5	0	0.36397	83.7981	123.798	103.798	50.5	2.161	1			90		50.6
28.44	29.42	35	35	100	0	0.700208	142.815	182.815	162.815	120	1.25	1			90		50.6
28.44	39.23	38	35	100	0	0.700208	142.815	182.815	162.815	120	1.431	1			90		50.5
20.6	16.28	26.5	30	40	0	0.57735	69.282	109.282	89.282	60	1.233	0			90		50.5
14.8	0	17	20	50	0	0.36397	137.374	177.374	157.374	70	0.841	0			89.1349		50.5
14	11.97	26	30	88	0	0.57735	152.42	192.42	172.42	108	1.064	0			74.641		41
25	120	45	53	120	0	1.32704	90.4265	130.426	110.426	140	1.391	1			74.641		41
26	150.05	45	50	200	0	1.19175	167.82	207.82	187.82	220	1.364	0			70.1961		40
18.5	25	0	30	6	0	0.57735	10.3923	50.3923	30.3923	26	1.446	0			70.1713		40
18.5	12	0	30	6	0	0.57735	10.3923	50.3923	30.3923	26	0.694	0			70.0134		40
22.4	10	35	30	10	0	0.57735	17.3205	57.3205	37.3205	30	1.942	1			69.9958		40
21.1	10	30.34	30	20	0	0.57735	34.641	74.641	54.641	40	1.453	1			69.9911		35
22	20	36	45	50	0	1	50	90	70	70	1.073	0			66.4092		35
22	0	36	45	50	0	1	50	90	70	70	0.728	0			66.2359		35
12	0	30	35	4	0	0.700208	5.71259	45.7126	25.7126	24	0.826	1			65.9808		34
12	0	30	45	8	0	1	8	48	28	28	0.578	0			64.0936		32.8
12	0	30	35	4	0	0.700208	5.71259	45.7126	25.7126	24		1			64.0733		32.8
12	0	30	45	8	0	1	8	48	28	28		0			62.8819		32.2
23.47	0	32	37	214	0	0.753554	283.988	323.988	303.988	234	0.83	0			62.7111		32.19
16	70	20	40	115	0	0.8391	137.052	177.052	157.052	135	0.925	0			62.0037		32
20.41	24.9	13	22	10.67	0.35	0.404026	26.4092	66.4092	46.4092	30.67	1.386	1			61.9798		32
19.63	11.97	20	22	12.19	0.405	0.404026	30.1713	70.1713	50.1713	32.19	1.083	1			61.9798		32
21.82	8.62	32	28	12.8	0.49	0.531709	24.0733	64.0733	44.0733	32.8	0.917	0			60.9358		32
20.41	33.52	11	16	45.72	0.2	0.286745	159.445	199.445	179.445	65.72	1.007	0			60		31
18.84	15.32	30	25	10.67	0.38	0.466308	22.8819	62.8819	42.8819	30.67	1.572	1			60		30.67
18.84	0	20	20	7.62	0.45	0.36397	20.9358	60.9358	40.9358	27.62	0.491	0			57.3205		30.67
21.43	0	20	20	61	0.5	0.36397	167.596	207.596	187.596	81	0.434	0			57.3205		30.6
19.06	11.71	28	35	21	0.11	0.700208	29.9911	69.9911	49.9911	41	1.084	0			55.7213		30.6
18.84	14.36	25	20	30.5	0.45	0.36397	83.7981	123.798	103.798	50.5	1.045	0			55		30
21.51	6.94	30	31	76.81	0.38	0.600861	127.833	167.833	147.833	96.81	0.588	0			55		30
14	11.97	26	30	88	0.45	0.57735	152.42	192.42	172.42	108	0.541	0			54.2909		30
18	24	30.15	45	20	0.12	1	20	60	40	40	1.2	0			54.2909		30
23	0	20	20	100	0.3	0.36397	274.748	314.748	294.748	120	0.661	0			54.2909		30
22.4	100	45	45	15	0.25	1	15	55	35	35	3.093	1			52.3189		28.23
22.4	10	35	45	10	0.4	1	10	50	30	30	0.743	0			52.3189		28.2
20	20	36	45	50	0.25	1	50	90	70	70	0.73	0			51.9091		28
20	20	36	45	50	0.5	1	50	90	70	70	0.396	0			51.7537		28
20	0	36	45	50	0.25	1	50	90	70	70	0.366	0			51.7195		28
20	0	36	45	50	0.5	1	50	90	70	70	0.13	0			50.4204		28
22	0	40	33	8	0.35	0.649408	12.3189	52.3189	32.3189	28	0.652	1			50.3923		28
24	0	40	33	8	0.3	0.649408	12.3189	52.3189	32.3189	28	0.744	1			50.3923		28
20	0	24.5	20	8	0.35	0.36397	21.9798	61.9798	41.9798	28	0.757	1			50.3923		28
18	5	30	20	8	0.3	0.36397	21.9798	61.9798	41.9798	28	5.823	1			50.3923		27.62
26.49	150	33	45	73	0.15	1	73	113	93	93	1.326	1			50		26
26.7	150	33	50	130	0.25	1.19175	109.083	149.083	129.083	150	0.793	1			50		26
26.89	150	33	52	120	0.25	1.27994	93.7543	133.754	113.754	140	0.781	1			48.8853		26
26.57	300	38.7	45.3	80	0.15	1.01053	79.1666	119.167	99.1666	100	2.003	0			48		26
26.78	300	38.7	54	155	0.25	1.37638	112.614	152.614	132.614	175	1.039	0			48		26
26.81	200	35	58	138	0.25	1.60033	86.232	126.232	106.232	158	0.738	1			46.3393		24
26.43	50	26.6	40	92.2	0.15	0.8391	109.88	149.88	129.88	112.2	0.813	1			46.2354		24
26.7	50	26.6	50	170	0.25	1.19175	142.647	182.647	162.647	190	0.387	1			45.7126		23.66
26.8	60	28.8	59	108	0.25	1.66428	64.8929	104.893	84.8929	128	0.375	1			45.7126		23.6

## Sheet: geo敏感性分析
	Unit weight	Cohesion	Angle of internal friction	Slope angle	Slope height	Pore water pressure coefficient
最大值	28.44	60	45	59	175	0.5
最小值	12	0	0	16	3.6	0
步长	1.644	6	4.5	4.3	17.14	0.05
中值	20	19.96	28.98	31.01	37	0.2								0.907	0.104
														0.803	0.094
														0.709	0.078
	unit weight	cohesion	angle of internal friction	slope angle	slope height	pore water pressure coefficient			slope angle	tan				0.631	0.075
1	12	0	0	16	3.6	0			16	0.286745				0.556	0.069
2	13.644	6	4.5	20.3	20.74	0.05			20.3	0.369911				0.487
3	15.288	12	9	24.6	37.88	0.1			24.6	0.457836
4	16.932	18	13.5	28.9	55.02	0.15			28.9	0.55203				1.977	0.332
5	18.576	24	18	33.2	72.16	0.2			33.2	0.654382				1.645	0.257
6	20.22	30	22.5	37.5	89.3	0.25			37.5	0.767327				1.388	0.19
7	21.864	36	27	41.8	106.44	0.3			41.8	0.894103				1.198	0.162
8	23.508	42	31.5	46.1	123.58	0.35			46.1	1.03915				1.036	0.129
9	25.152	48	36	50.4	140.72	0.4			50.4	1.20879				0.907
10	26.796	54	40.5	54.7	157.86	0.45			54.7	1.41235				0.803
11	28.44	60	45	59	175	0.5			59	1.66428				0.709
	对应FS													0.631
1	1.298	0.671	0.204	2.005	3.087	1.393								0.556
2	1.237	0.864	0.351	1.645	1.322	1.324								0.487
3	1.196	0.984	0.493	1.388	1.108	1.255			37
4	1.163	1.088	0.626	1.198	1.009	1.186			31.01	0.601098	61.554	101.554	81.554
5	1.136	1.168	0.762	1.036	0.951	1.116
6	1.113	1.246	0.9	0.907	0.91	1.047			边坡角度变化					57
7	1.091	1.324	1.048	0.803	0.886	0.977			16	0.286745	129.034	169.034	149.034
8	1.072	1.396	1.203	0.709	0.86	0.908			20.3	0.369911	100.024	140.024	120.024
9	1.056	1.466	1.371	0.631	0.844	0.84			24.6	0.457836	80.815	120.815	100.815
10	1.04	1.537	1.546	0.556	0.833	0.773			28.9	0.55203	67.0254	107.025	87.0254
11	1.024	1.609	1.744	0.487	0.823	0.707			33.2	0.654382	56.5419	96.5419	76.5419
	0.274	-0.938	-1.54	1.518	2.264	0.686			37.5	0.767327	48.2193	88.2193	68.2193
									41.8	0.894103	41.3822	81.3822	61.3822
									46.1	1.03915	35.6059	75.6059	55.6059
									50.4	1.20879	30.6091	70.6091	50.6091
									54.7	1.41235	26.1975	66.1975	46.1975
									59	1.66428	22.2318	62.2318	42.2318
	Unit weight	Cohesion	Angle of internal friction	Slope angle	Slope height	Pore water pressure coefficient
	28.44	300	45	59	214	0.5			高度变化			x	X2	X4
	12	0	0	16	3.6	0		23.6	3.6	31.01	0.601098	5.98904	45.989	25.989
	1.644	30	4.5	4.3	21.04	0.05		44.64	24.64	31.01	0.601098	40.9916	120.992	80.9916
	20	19.96	28.98	31.01	37	0.2		65.68	45.68	31.01	0.601098	75.9942	155.994	115.994
								86.72	66.72	31.01	0.601098	110.997	190.997	150.997
								107.76	87.76	31.01	0.601098	145.999	225.999	185.999
	Unit weight	Cohesion	Angle of internal friction	Slope angle	Slope height	Pore water pressure coefficient		128.8	108.8	31.01	0.601098	181.002	261.002	221.002
	12	0	0	16	3.6	0		149.84	129.84	31.01	0.601098	216.005	296.005	256.005
	13.644	30	4.5	20.3	24.64	0.05		170.88	150.88	31.01	0.601098	251.007	331.007	291.007
	15.288	60	9	24.6	45.68	0.1		191.92	171.92	31.01	0.601098	286.01	366.01	326.01
	16.932	90	13.5	28.9	66.72	0.15		212.96	192.96	31.01	0.601098	321.012	401.012	361.012
	18.576	120	18	33.2	87.76	0.2		234	214	31.01	0.601098	356.015	436.015	396.015
	20.22	150	22.5	37.5	108.8	0.25
	21.864	180	27	41.8	129.84	0.3
	23.508	210	31.5	46.1	150.88	0.35
	25.152	240	36	50.4	171.92	0.4
	26.796	270	40.5	54.7	192.96	0.45
	28.44	300	45	59	214	0.5
	Unit weight	Cohesion	Angle of internal friction	Slope angle	Slope height	Pore water pressure coefficient
	对应FS
1	1.298	0.671	0.204	1.977	3.093	1.393
2	1.237	1.25	0.351	1.645	0.995	1.324										Cohesion	3.395
3	1.196	1.613	0.493	1.388	0.873	1.255										Slope height	2.343
4	1.163	1.967	0.626	1.198	0.826	1.186										Angle of internal friction	1.54
5	1.136	2.268	0.762	1.036	0.8	1.116										Slope angle	1.518
6	1.113	2.566	0.9	0.907	0.785	1.047										Pore water pressure coefficient	0.686
7	1.091	2.865	1.048	0.803	0.774	0.977										Unit weight	0.274
8	1.072	3.164	1.203	0.709	0.765	0.908
9	1.056	3.465	1.371	0.631	0.765	0.84			高度变化			x	X2	X4
10	1.04	3.765	1.546	0.556	0.753	0.773		23.6	3.6	31.01	0.601098	5.98904	45.989	25.989
11	1.024	4.066	1.744	0.487	0.75	0.707		40.74	20.74	31.01	0.601098	34.5035	74.5035	54.5035
	0.274	-3.395	-1.54	1.49	2.343	0.686		57.88	37.88	31.01	0.601098	63.018	103.018	83.018
	6	1	3	4	2	5		75.02	55.02	31.01	0.601098	91.5325	131.532	111.532
								92.16	72.16	31.01	0.601098	120.047	160.047	140.047
								109.3	89.3	31.01	0.601098	148.561	188.561	168.561
								126.44	106.44	31.01	0.601098	177.076	217.076	197.076
								143.58	123.58	31.01	0.601098	205.59	245.59	225.59
								160.72	140.72	31.01	0.601098	234.105	274.105	254.105
	Unit weight	Cohesion	Angle of internal friction	Slope angle	Slope height	Pore water pressure coefficient		177.86	157.86	31.01	0.601098	262.619	302.619	282.619
最大值	28.44	60	45	59	175	0.5		195	175	31.01	0.601098	291.134	331.134	311.134
最小值	12	0	0	16	3.6	0
步长	1.644	6	4.5	4.3	17.14	0.05
中值	20	19.96	28.98	31.01	37	0.2
				50.229
最好值
最坏值
								37
								31.01	0.601098	61.554	81.554	61.554
													57
									边坡角度变化
									16	0.286745	129.034	169.034	149.034
									20.3	0.369911	100.024	140.024	120.024
									24.6	0.457836	80.815	120.815	100.815
									28.9	0.55203	67.0254	107.025	87.0254
									33.2	0.654382	56.5419	96.5419	76.5419
									37.5	0.767327	48.2193	88.2193	68.2193
									41.8	0.894103	41.3822	81.3822	61.3822
									46.1	1.03915	35.6059	75.6059	55.6059
									50.4	1.20879	30.6091	70.6091	50.6091
									54.7	1.41235	26.1975	66.1975	46.1975
	unit weight	cohesion	angle of internal friction	slope angle	slope height	pore water pressure coefficient			59	1.66428	22.2318	62.2318	42.2318
	对应FS
1	1.298	0.671	0.204	2.027	3.093	1.393
2	1.237	1.25	0.351	1.645	0.995	1.324
3	1.196	1.613	0.493	1.388	0.873	1.255
4	1.163	1.967	0.626	1.198	0.826	1.186
5	1.136	2.268	0.762	1.036	0.8	1.116
6	1.113	2.566	0.9	0.907	0.785	1.047
7	1.091	2.865	1.048	0.803	0.774	0.977
8	1.072	3.164	1.203	0.709	0.765	0.908
9	1.056	3.465	1.371	0.631	0.765	0.84
10	1.04	3.765	1.546	0.556	0.753	0.773
11	1.024	4.066	1.744	0.487	0.75	0.707
	0.274	-3.395	-1.54	1.54	2.343	0.686
	6	1	3	4	2	5

## Sheet: Sheet8
	Unit weight	Cohesion	Angle of internal friction	Slope angle	Slope height	Pore water pressure coefficient
最大值	27.5	60	40	59	175	0.5
最小值	12.5	0	0	16	3.6	0
步长	1.5	6	4	4.3	17.14	0.05
中值	20	25	28.98	31.01	37	0.2
	unit weight	cohesion	angle of internal friction	slope angle	slope height	pore water pressure coefficient
1	12.5	0	0	16	3.6	0
2	14	6	4	20.3	20.74	0.05
3	15.5	12	8	24.6	37.88	0.1
4	17	18	12	28.9	55.02	0.15
5	18.5	24	16	33.2	72.16	0.2
6	20	30	20	37.5	89.3	0.25
7	21.5	36	24	41.8	106.44	0.3
8	23	42	28	46.1	123.58	0.35
9	24.5	48	32	50.4	140.72	0.4
10	26	54	36	54.7	157.86	0.45
11	27.5	60	40	59	175	0.5			37
									31.01	0.601098	61.554	101.554	81.554
									边坡角度变化					57
									16	0.286745	129.034	169.034	149.034
									20.3	0.369911	100.024	140.024	120.024
									24.6	0.457836	80.815	120.815	100.815
									28.9	0.55203	67.0254	107.025	87.0254
									33.2	0.654382	56.5419	96.5419	76.5419
									37.5	0.767327	48.2193	88.2193	68.2193
									41.8	0.894103	41.3822	81.3822	61.3822
									46.1	1.03915	35.6059	75.6059	55.6059
									50.4	1.20879	30.6091	70.6091	50.6091
									54.7	1.41235	26.1975	66.1975	46.1975
									59	1.66428	22.2318	62.2318	42.2318
									Median value
									Average value
									Maximum value
									Minimum value

## Sheet: Sheet7
unit weight		cohesion		angle of internal friction		slope angle		slope height		pore water pressure coefficient
28.44		300		45		59		214		0.5
28.44		300		45		58		200		0.5
28.4		200		45		54		200		0.5
28.4		150.1		45		53		180		0.5
26.89		150.05		45		53		180		0.5
26.81		150		45		52		170		0.5
26.8		150		40.01		50		155		0.5
26.78		150		40.01		50		138		0.5
26.7		120		40		50		130		0.5
26.7		120		40		49.98		120		0.49
26.57		100		38.7		49.03		120		0.45
26.49		99.93		38.7		45.5		120		0.45
26.43		70.07		38		45.3		115		0.45
26		70		37.98		45		115		0.405
25.96		60		36		45		108		0.4
25		57.47		36		45		100		0.4
24.96		57.46		36		45		100		0.4
24		50		36		45		100		0.4
23.47		50		36		45		100		0.4
23		45.02		36		45		100		0.4
22.4		45.02		36		45		92.2		0.4
22.4		40.06		36		45		88		0.4
22.4		40.06		36		45		88		0.4
22.38		39.23		35.01		45		88		0.38
22.38		39.16		35.01		45		88		0.38
22.38		34.96		35.01		45		80		0.35
22		33.52		35.01		45		76.81		0.35
22		33.46		35.01		45		76.8		0.35
22		30.01		35		45		73		0.3
21.98		30.01		35		45		61		0.3
21.98		30.01		35		40.02		50		0.3
21.98		30.01		35		40.02		50		0.3
21.82		29.42		33		40.02		50		0.3
21.78		29.41		33		40.02		50		0.3
21.51		26.41		33		40.02		50		0.3
21.47		26.34		32		40		50		0.3
21.43		25.06		32		40		50		0.3
21.36		25.06		32		37		50		0.3
21.1		25.06		30.34		35		50		0.3
20.96		25		30.33		35		50		0.3
20.96		24.91		30.15		35		50		0.3
20.96		24.9		30.15		35		50		0.25
20.96		24.76		30.02		35		50		0.25
20.6		24.01		30.02		35		50		0.25
20.56		24		30.02		34.98		50		0.25
20.41		20		30.02		34.98		50		0.25
20.41		20		30		34.98		50		0.25
20.39		20		30		34.98		50		0.25
20.39		19.96		30		34.98		45.8		0.25
20		19.96		30		34.03		45.72		0.25
20		19.96		30		34.03		40		0.2
20		19.96		30		33		40		0.2
20		19.96		30		33		37		0.2
20		19.96		28.98		31.01		37		0.2
19.97		19.96		28.8		31		30.6		0.2
19.97		19.96		28		30		30.6		0.2
19.97		16.28		27.99		30		30.6		0.15
19.97		16.21		27.99		30		30.5		0.15
19.97		15.32		26.6		30		30.5		0.15
19.63		15.31		26.6		30		30.5		0.12
19.6		14.4		26.51		30		21		0.11
19.08		14.4		26.5		30		21		0.1
19.08		14.36		26.01		30		20		0.1
19.06		14.36		26.01		30		20		0.1
19.03		12		26		30		20		0.1
18.97		12		26		30		20		0.1
18.84		12		25.02		30		15		0
18.84		12		25.02		30		15		0
18.84		12		25.02		30		15		0
18.84		11.97		25.02		30		14		0
18.84		11.97		25		30		12.8		0
18.83		11.97		25		30		12.8		0
18.83		11.71		24.5		30		12.2		0
18.8		11.7		22.01		30		12.19		0
18.8		11.55		22.01		30		12		0
18.8		11.49		21.29		30		12		0
18.8		10.35		21.29		29.2		12		0
18.77		10.05		20		28		12		0
18.77		10.05		20		27.98		11		0
18.77		10.05		20		25.02		10.67		0
18.77		10.05		20		25.02		10.67		0
18.77		10.05		20		25.02		10.6		0
18.77		10.05		20		25.02		10.6		0
18.68		10		19.98		25.02		10		0
18.66		10		19.98		25.02		10		0
18.5		10		19.98		25		10		0
18.5		8.62		19.98		22		10		0
18.46		8.55		19.98		22		10		0
18.46		6.94		19.98		22		8.23		0
18		6.9		19.98		22		8.2		0
18		5		17		20		8		0
17.98		4.95		15		20		8		0
17.98		0		14.99		20		8		0
17.98		0		13.01		20		8		0
16.5		0		13		20		8		0
16.47		0		11		20		8		0
16		0		10.98		20		8		0
15.99		0		9.99		20		7.62		0
14.8		0		9.99		20		6		0
14		0		9.99		19.98		6		0
14		0		9.99		19.98		6		0
13.97		0		0		19.98		6		0
13.97		0		0		19.98		6		0
12		0		0		19.98		4		0
12		0		0		19.98		4		0
12		0		0		16.01		3.66		0
12		0		0		16		3.6		0

[truncated: 1 more sheets: Sheet2]
